# Supplementary material for: Tight Regulation of Mechanotransducer Proteins Distinguishes the Response of Adult Multipotent Mesenchymal Cells on PBCE-Derivative Polymer Films with Different Hydrophilicity and Stiffness
Source: Cells. 2023 Jun 29;12(13):1746. doi: 10.3390/cells12131746 (PMC10341130; doi:10.3390/cells12131746)
Supplement: Supplementary file 1 [file cells-12-01746-s001.zip]

Archive with 1 entries (1 files):
- cells-2439393-supplementary.pdf
